# Supplementary material for: Blood concentration of bupivacaine and duration of sensory and motor block following ultrasound-guided femoral and sciatic nerve blocks in dogs
Source: PLoS One. 2018 Mar 5;13(3):e0193400. doi: 10.1371/journal.pone.0193400 (PMC5837095; doi:10.1371/journal.pone.0193400)
Supplement: S1 Table — (XLSX) [file pone.0193400.s001.xlsx]

## Sheet: Sheet1
Table 1a. Plasma bupivacaine concentration (µg/mL) following femoral nerve block.
time (min)	Dog 1	Dog 2	Dog 3	Dog 4	Dog 5	Dog 6
5	0.404306	0.132832	0.245816	0.14434	0.232739	0.251569
10	0.357753	0.169447	0.247385	0.107201	0.140678	0.15114
15	0.316953	0.127601	0.133878	0.0622172	0.101448	0.141724
20	0.277723	0.174678	0.302512	0.0564634	0.117663	0.137017
30	0.262031	0.165786	0.258892	0.0632634	0.0852324	0.114524
60	0.146432	0.0705864	0.196124	0.0580327	0.0475712	0.10354
Table 1b. Plasma bupivacaine concentration (µg/mL) following sciatic nerve block.
time (min)	Dog 1	Dog 2	Dog 3	Dog 4	Dog 5	Dog 6
5	0.06	0.11	0.78	0.03
10	0.06	0.12	0.55	0.03	0.03	0.05
15	0.11	0.12	0.44	0.06	0.18	0.06
20	0.16	0.12	0.44	0.05	0.03	0.06
30	0.14	0.1	0.39	0.04	0.04	0.07
60	0.14	0.13	0.29	0.02	0.03	0.07
