# Supplementary material for: Blood concentration of bupivacaine and duration of sensory and motor block following ultrasound-guided femoral and sciatic nerve blocks in dogs
Source: PLoS One. 2018 Mar 5;13(3):e0193400. doi: 10.1371/journal.pone.0193400 (PMC5837095; doi:10.1371/journal.pone.0193400)
Supplement: S2 Table — (XLSX) [file pone.0193400.s002.xlsx]

## Sheet: Femoral block - motor
Data point	Motor - 1 (ordinal)	Motor - 2 (ordinal)		Motor - 1 (binary)	Motor - 2 (binary)		Motor - duration of effect
1F2	1	1		y	y		y
1F4	2	1		y	y		y
1F6	2	1		y	y		y
1F8	2	1		y	y		y
1F10	1	1		y	y		y
1F12	1	1		y	y		y
1F14	0	0		n	n		n
1F16	0	0		n	n		n
1F18	0	0		n	n		n
1F20	0	0		n	n		n
1F22	0	0		n	n		n
1F24	0	0		n	n		n
2F2	2	2		y	y		y
2F4	2	2		y	y		y
2F6	2	2		y	y		y
2F8	2	2		y	y		y
2F10	2	1		y	y		y
2F12	1	1		y	y		y
2F14	0	0		n	n		n
2F16	0	0		n	n		n
2F18	0	0		n	n		n
2F20	0	0		n	n		n
2F22	0	0		n	n		n
2F24	0	0		n	n		n
3F2	1	1		y	y		y
3F4	1	1		y	y		y
3F6	1	1		y	y		y
3F8	1	1		y	y		y
3F10	1	1		y	y		y
3F12	1	1		y	y		y
3F14	0	1		n	y		n
3F16	0	0		n	n		n
3F18	0	0		n	n		n
3F20	0	0		n	n		n
3F22	0	0		n	n		n
3F24	0	0		n	n		n
4F2	2	1		y	y		y
4F4	1	1		y	y		y
4F6	0	1		n	y		n
4F8	0	0		n	n		n
4F10	0	0		n	n		n
4F12	0	0		n	n		n
4F14	0	0		n	n		n
4F16	0	0		n	n		n
4F18	0	1		n	y		n
4F20	0	0		n	n		n
4F22	0	0		n	n		n
4F24	0	0		n	n		n
5F2	2	2		y	y		y
5F4	1	1		y	y		y
5F6	1	1		y	y		y
5F8	0	0		n	n		n
5F10	0	0		n	n		n
5F12	0	0		n	n		n
5F14	0	1		n	y		n
5F16	0	0		n	n		n
5F18	0	0		n	n		n
5F20	0	0		n	n		n
5F22	0	0		n	n		n
5F24	0	0		n	n		n
6F2	1	1		y	y		y
6F4	1	1		y	y		y
6F6	1	1		y	y		y
6F8	0	0		n	n		n
6F10	0	0		n	n		n
6F12	0	0		n	n		n
6F14	0	0		n	n		n
6F16	0	0		n	n		n
6F18	0	0		n	n		n
6F20	0	0		n	n		n
6F22	0	0		n	n		n
6F24	0	0		n	n		n

## Sheet: Femoral block - sensory
Data point	Sensory - 1 (ordinal)	Sensory - 2 (ordinal)		Sensory - 1 (binary)	Sensory - 2 (binary)		Sensory - duration of effect
1F2	2	2		y	y		y
1F4	2	2		y	y		y
1F6	2	2		y	y		y
1F8	2	2		y	y		y
1F10	2	2		y	y		y
1F12	1	2		y	y		y
1F14	2	2		y	y		y
1F16	0	1		n	y		n
1F18	0	1		n	y		n
1F20	1	1		y	y		y
1F22	0	1		n	y		n
1F24	1	2		y	y		y
2F2	2	2		y	y		y
2F4	2	2		y	y		y
2F6	2	2		y	y		y
2F8	2	2		y	y		y
2F10	2	2		y	y		y
2F12	2	2		y	y		y
2F14	2	2		y	y		y
2F16	0	1		n	y		n
2F18	2	2		y	y		y
2F20	1	2		y	y		y
2F22	2	2		y	y		y
2F24	1	2		y	y		y
3F2	2	2		y	y		y
3F4	2	2		y	y		y
3F6	1	2		y	y		y
3F8	2	2		y	y		y
3F10	2	2		y	y		y
3F12	1	2		y	y		y
3F14	0	2		n	y		n
3F16	0	1		n	y		n
3F18	0	0		n	n		n
3F20	0	1		n	y		n
3F22	0	0		n	n		n
3F24	0	0		n	n		n
4F2	2	2		y	y		y
4F4	2	2		y	y		y
4F6	2	2		y	y		y
4F8	2	2		y	y		y
4F10	2	2		y	y		y
4F12	1	2		y	y		y
4F14	0	2		n	y		n
4F16	0	2		n	y		n
4F18	0	1		n	y		n
4F20	0	1		n	y		n
4F22	0	1		n	y		n
4F24	0	1		n	y		n
5F2	2	2		y	y		y
5F4	2	2		y	y		y
5F6	2	2		y	y		y
5F8	1	2		y	y		y
5F10	0	1		n	y		n
5F12	0	1		n	y		n
5F14	0	2		n	y		n
5F16	0	1		n	y		n
5F18	0	0		n	n		n
5F20	0	0		n	n		n
5F22	0	2		n	y		n
5F24	0	1		n	y		n
6F2	2	2		y	y		y
6F4	2	2		y	y		y
6F6	2	2		y	y		y
6F8	2	2		y	y		y
6F10	2	2		y	y		y
6F12	2	2		y	y		y
6F14	1	2		y	y		y
6F16	1	2		y	y		y
6F18	0	2		n	y		n
6F20	1	2		y	y		y
6F22	2	2		y	y		y
6F24	1	2		y	y		y

## Sheet: Sciatic block - motor
Data point	Motor - 1 (ordinal)	Motor - 2 (ordinal)		Motor - 1 (binary)	Motor - 2 (binary)		Motor - duration of effect
1S2	1	1		y	y		y
1S4	2	2		y	y		y
1S6	2	2		y	y		y
1S8	2	2		y	y		y
1S10	2	1		y	y		y
1S12	2	2		y	y		y
1S14	1	1		y	y		y
1S16	1	1		y	y		y
1S18	0	1		n	y		n
1S20	0	0		n	n		n
1S22	0	0		n	n		n
1S24	0	0		n	n		n
2S2	2	1		y	y		y
2S4	2	2		y	y		y
2S6	2	2		y	y		y
2S8	2	2		y	y		y
2S10	2	2		y	y		y
2S12	2	2		y	y		y
2S14	0	0		n	n		n
2S16	0	0		n	n		n
2S18	0	0		n	n		n
2S20	0	0		n	n		n
2S22	0	0		n	n		n
2S24	0	0		n	n		n
3S2	2	2		y	y		y
3S4	2	2		y	y		y
3S6	2	2		y	y		y
3S8	1	1		y	y		y
3S10	1	1		y	y		y
3S12	0	1		n	y		n
3S14	0	0		n	n		n
3S16	0	0		n	n		n
3S18	0	0		n	n		n
3S20	0	0		n	n		n
3S22	0	0		n	n		n
3S24	0	0		n	n		n
4S2	2	1		y	y		y
4S4	2	1		y	y		y
4S6	1	1		y	y		y
4S8	1	1		y	y		y
4S10	0	0		n	n		n
4S12	0	0		n	n		n
4S14	0	0		n	n		n
4S16	0	0		n	n		n
4S18	0	0		n	n		n
4S20	0	0		n	n		n
4S22	0	0		n	n		n
4S24	0	0		n	n		n
5S2	missing	missing		missing	missing
5S4	1	1		y	y		y
5S6	1	2		y	y		y
5S8	1	2		y	y		y
5S10	1	1		y	y		y
5S12	0	1		n	y		n
5S14	0	0		n	n		n
5S16	0	0		n	n		n
5S18	0	0		n	n		n
5S20	0	0		n	n		n
5S22	0	0		n	n		n
5S24	0	0		n	n		n
6S2	2	1		y	y		y
6S4	0	1		n	y		n
6S6	0	1		n	y		n
6S8	0	0		n	n		n
6S10	0	0		n	n		n
6S12	0	0		n	n		n
6S14	0	0		n	n		n
6S16	0	0		n	n		n
6S18	0	0		n	n		n
6S20	0	0		n	n		n
6S22	0	0		n	n		n
6S24	0	0		n	n		n

## Sheet: Sciatic block - sensory
Data point	Sensory - 1 (ordinal)	Sensory - 2 (ordinal)		Sensory - 1 (binary)	Sensory - 2 (binary)		Sensory - duration of effect
1S2	1	2		y	y		y
1S4	0	2		n	y		n
1S6	1	2		y	y		y
1S8	1	2		y	y		y
1S10	0	2		n	y		n
1S12	1	2		y	y		y
1S14	0	1		n	y		n
1S16	0	0		n	n		n
1S18	1	1		y	y		y
1S20	0	0		n	n		n
1S22	1	0		y	n		n
1S24	0	0		n	n		n
2S2	1	1		y	y		y
2S4	1	2		y	y		y
2S6	1	2		y	y		y
2S8	1	1		y	y		y
2S10	1	1		y	y		y
2S12	0	1		n	y		n
2S14	1	1		y	y		y
2S16	0	1		n	y		n
2S18	1	2		y	y		y
2S20	0	1		n	y		n
2S22	0	1		n	y		n
2S24	1	1		y	y		y
3S2	2	2		y	y		y
3S4	2	2		y	y		y
3S6	1	1		y	y		y
3S8	1	1		y	y		y
3S10	0	0		n	n		n
3S12	0	0		n	n		n
3S14	0	0		n	n		n
3S16	0	0		n	n		n
3S18	0	0		n	n		n
3S20	0	0		n	n		n
3S22	0	0		n	n		n
3S24	0	0		n	n		n
4S2	2	2		y	y		y
4S4	2	2		y	y		y
4S6	2	2		y	y		y
4S8	1	2		y	y		y
4S10	0	1		n	y		n
4S12	0	2		n	y		n
4S14	0	1		n	y		n
4S16	0	1		n	y		n
4S18	0	1		n	y		n
4S20	0	0		n	n		n
4S22	1	1		y	y		y
4S24	0	1		n	y		n
5S2	missing	missing		missing	missing
5S4	2	2		y	y		y
5S6	1	2		y	y		y
5S8	1	2		y	y		y
5S10	1	2		y	y		y
5S12	0	0		n	n		n
5S14	0	1		n	y		n
5S16	0	1		n	y		n
5S18	0	1		n	y		n
5S20	1	1		y	y		y
5S22	0	0		n	n		n
5S24	0	1		n	y		n
6S2	2	2		y	y		y
6S4	2	2		y	y		y
6S6	1	1		y	y		y
6S8	1	1		y	y		y
6S10	0	2		n	y		n
6S12	0	0		n	n		n
6S14	0	0		n	n		n
6S16	0	0		n	n		n
6S18	0	1		n	y		n
6S20	0	1		n	y		n
6S22	1	1		y	y		y
6S24	0	0		n	n		n
